# Supplementary material for: Identifying Genomic Signatures of Positive Selection to Predict Protective Genomic Loci in the Cohort of Lithuanian Clean-Up Workers of the Chornobyl Nuclear Disaster
Source: Curr Issues Mol Biol. 2023 Apr 3;45(4):2972–83. doi: 10.3390/cimb45040195 (PMC10137185; doi:10.3390/cimb45040195)
Supplement: Supplementary file 1 [file cimb-45-00195-s001.zip]

Archive with 2 entries (2 files):
- cimb-2203014-supplementary.docx
- cimb-2203014-supplementary.pdf
